# Supplementary material for: Does Aggressive Surgery Mean Worse Quality of Life and Functional Capacity in Retroperitoneal Sarcoma Patients?—A Retrospective Study of 161 Patients from China
Source: Cancers (Basel). 2022 Oct 19;14(20):5126. doi: 10.3390/cancers14205126 (PMC9600768; doi:10.3390/cancers14205126)
Supplement: Supplementary file 1 [file cancers-14-05126-s001.zip]

Archive with 1 entries (1 files):
- cancers-1950393-supplementary.pdf
